# Supplementary material for: Mild Water-Filtered Infrared-A Whole-Body Hyperthermia Reduces Pain in Patients with Fibromyalgia Syndrome—A Randomized Sham-Controlled Trial
Source: J Clin Med. 2023 Apr 18;12(8):2945. doi: 10.3390/jcm12082945 (PMC10144038; doi:10.3390/jcm12082945)
Supplement: Supplementary file 1 [file jcm-12-02945-s001.zip]

Archive with 1 entries (1 files):
- jcm-2282176-supplementary.pdf
